# Supplementary material for: Female Cardioprotection in a Mouse Model of Alcohol-Associated Cardiomyopathy
Source: Cells. 2025 Oct 27;14(21):1682. doi: 10.3390/cells14211682 (PMC12607819; doi:10.3390/cells14211682)
Supplement: Supplementary file 1 [file cells-14-01682-s001.zip]

Archive with 7 entries (7 files):
- SupplementalTableS1-2-WayANOVA-Results.pdf
- Supplemental_FigureS1-4_WBandEcho.pdf
- TableS2_Seahorse_Summary_data.xlsx
- TableS3_ROS_Data_Summary_with_StandardCurve_R2.xlsx
- TableS4_ATP Data_ ALL_with_StandardCurve.xlsx
- TableS5_Ct value summary_Males PCR.xlsx
- TableS6_Ct value summary_Female PCR.xlsx
