# Supplementary material for: Female Cardioprotection in a Mouse Model of Alcohol-Associated Cardiomyopathy
Source: Cells. 2025 Oct 27;14(21):1682. doi: 10.3390/cells14211682 (PMC12607819; doi:10.3390/cells14211682)
Supplement: Supplementary file 1 [file cells-14-01682-s001.zip › TableS2_Seahorse_Summary_data.xlsx]

## Sheet: Males
	OCR (pmol/min)
	Time	N1												P1																P2														E1
		B02	B03	C03	C10	D03	D10	E02	E03	F03	G02	G03		B04	B05	C04	C05	D04	D05	E04	E05	E10	F04	F05	F10	G04	G05	G10		B06	B07	C06	C07	C11	D06	D11	E06	E07	F06	F07	G06	G07		B08	B09	C08	C09	D08	D09
Basal	1.50518	97.5763	84.225	95.8538	71.5204	107.084	92.5186	94.9075	76.7255	104.741	94.1506	97.0446		199.495	95.5355	100.324	97.4411	129.507	82.6246	93.9166	79.98	86.9357	75.3826	119.939	108.255	78.746	96.9719	158.831		87.7301	126.468	83.8867	172.323	104.618	114.19	96.7806	97.4932	107.722	114.008	109.066	93.0878	81.9631		199.611	198.956	112.873	149.496	234.48	139.153
	9.27817	100.266	94.523	84.9398	78.813	117.783	104.288	102.515	84.9325	119.157	88.4321	106.307		211.36	107.807	112.447	109.211	144.751	92.7861	104.509	90.1528	96.4603	86.5733	126.75	104.068	92.5002	112.424	178.655		94.7589	140.761	91.9716	98.7562	116.925	128.188	107.59	106.139	125.77	133.4	83.6161	108.718	87.8453		201.335	231.697	128.257	173.413	291.24	156.254
	17.0548	101.106	91.4112	83.5712	79.5937	119.876	102.09	97.9494	83.2341	120.082	78.5646	106.4		211.613	109.92	106.81	111.053	148.612	91.8285	95.9894	88.6534	76.0604	92.1249	129.36	90.2956	94.9543	112.558	170.08		94.9085	141.33	93.2337	102.986	117.422	112.403	107.228	106.886	126.044	129.255	82.5757	103.731	85.3089		201.439	241.743	126.489	177.358	296.153	160.576
ADP	22.8674	302.523	277.476	247.247	226.247	359.598	269.019	274.739	235.064	336.412	213.898	299.9		373.068	318.705	252.309	279.204	352.254	242.563	217.2	233.92	206.136	231.265	372.676	227.914	260.966	302.029	325.163		246.441	368.23	214.848	262.055	311.841	275.022	243.645	280.068	328.735	307.395	187.905	274.565	221.383		813.021	729.297	851.429	557.276	748.861	504.169
Olig	28.6789	79.6016	63.5226	67.2491	49.2939	92.902	68.8707	67.6072	58.554	94.5237	43.7719	65.8283		181.689	89.2998	128.67	79.5007	128.866	62.2637	71.6349	60.9318	66.5393	63.7357	92.9735	69.4023	85.6823	68.8036	122.951		68.3331	91.5321	61.6634	71.3733	100.847	79.0668	67.6865	67.2252	73.5388	81.0977	51.0971	61.0259	48.0793		189.736	713.901	317.262	120.572	467.098	100.387
FCCP	34.4922	258.072	222.261	208.995	169.572	291.484	221.479	238.359	192.06	245.224	192.499	241.215		321.31	261.422	260.691	201.169	300.442	169.566	247.83	186.294	122.632	196.105	340.964	166.967	219.613	223.916	261.96		198.781	303.775	158.571	205.304	268.756	218.658	178.621	241.882	261.678	188.099	136.708	183.004	167.45		127.03	76.4101	136.157	400.407	459.19	394.005
Rot/Ant	40.3041	45.4664	51.149	28.0505	24.3321	44.0034	35.3476	28.3496	50.3201	23.5671	106.13	44.3247		81.9075	31.9329	39.3399	37.9496	38.2359	30.3733	83.579	26.5309	32.2757	22.551	40.3247	26.8473	20.519	29.931	28.5955		27.6345	42.9926	24.7269	35.3651	39.3617	34.5039	27.9783	28.8946	36.7887	24.8072	24.5165	29.8834	24.5272		94.277	102.971	98.4804	58.2198	138.572	48.4821
	46.0511	41.3109	40.1495	30.3078	26.4708	44.0312	39.1113	33.0736	38.408	30.5998	39.313	41.8464		55.5661	30.814	32.7525	34.3503	41.7798	30.9102	46.1394	24.9992	27.8134	26.6265	39.5433	27.1764	24.9466	31.7572	37.1407		30.2109	43.3581	28.9119	34.714	39.9053	36.4881	29.3678	30.8474	38.2946	27.8818	19.5863	33.021	24.8398		76.0989	84.5241	78.3878	56.6032	109.859	49.6255
	51.7915	36.93	37.9813	34.357	25.0041	41.7617	33.9856	30.3622	35.2817	31.8643	35.6825	37.6429		50.3025	28.8876	29.578	31.6637	39.3716	29.607	41.6632	24.2856	26.7298	24.9765	39.9872	27.0727	25.2825	33.4638	35.0747		27.6227	40.5402	26.9981	33.6705	37.9968	35.5198	29.0988	29.2903	35.885	28.1746	21.9397	32.1098	23.8776		66.8492	74.2247	64.9493	54.1028	86.8003	46.5337
	State 2	64.1764	53.4299	49.2142	54.5896	78.1147	68.1046	67.5872	47.9523	88.2182	42.8822	68.7566		161.311	81.0322	77.2324	79.3894	109.241	62.2215	54.3261	64.3678	49.3306	67.1484	89.3731	63.2229	69.6718	79.0942	135.005		67.2859	100.79	66.2356	69.3159	79.4254	76.8833	78.1292	77.5953	90.159	101.08	60.636	71.6207	61.4313		134.59	167.519	61.5392	123.255	209.352	114.043
	State 3	265.593	239.494	212.89	201.243	317.836	235.033	244.377	199.783	304.548	178.215	262.257		322.765	289.817	222.731	247.54	312.883	212.956	175.537	209.634	179.406	206.288	332.689	200.841	235.684	268.565	290.089		218.818	327.69	187.85	228.384	273.844	239.502	214.546	250.778	292.85	279.22	165.965	242.456	197.506		746.172	655.072	786.48	503.173	662.061	457.635
	State 4o	42.6715	25.5414	32.8922	24.2898	51.1402	34.8851	37.245	23.2723	62.6594	8.08943	28.1854		131.387	60.4121	99.0917	47.837	89.4948	32.6567	29.9717	36.6463	39.8095	38.7592	52.9863	42.3296	60.3998	35.3398	87.8765		40.7105	50.9919	34.6653	37.7028	62.8501	43.547	38.5877	37.9349	37.6538	52.9231	29.1574	28.916	24.2018		122.887	639.677	252.312	66.4689	380.297	53.8535
	State 3fccp	221.142	184.279	174.638	144.568	249.723	187.494	207.997	156.778	213.36	156.816	203.572		271.007	232.534	231.113	169.505	261.07	139.959	206.167	162.009	95.9019	171.128	300.977	139.895	194.331	190.452	226.885		171.158	263.235	131.573	171.634	230.759	183.138	149.523	212.591	225.793	159.925	114.768	150.894	143.573		60.1807	2.18535	71.2081	346.304	372.389	347.471
	RCR 3/2	2.99212	3.03546	2.95852	2.84253	2.99974	2.63511	2.80491	2.82414	2.80151	2.72257	2.81862		1.76297	2.89943	2.36221	2.51415	2.37029	2.64148	2.26276	2.63859	2.71016	2.51034	2.88092	2.52408	2.74834	2.68332	1.91183		2.59661	2.60546	2.3044	2.54456	2.65572	2.44675	2.27221	2.62026	2.6081	2.37821	2.27555	2.64691	2.59508		4.03607	3.01682	6.73128	3.1421	2.52863	3.13974
	RCR 3/4o	3.80046	4.36814	3.67658	4.58976	3.87073	3.90614	4.06375	4.01449	3.55903	4.88664	4.55579		2.05333	3.56893	1.9609	3.51197	2.73348	3.89574	3.03205	3.83904	3.09796	3.62849	4.00842	3.28395	3.04574	4.38973	2.64465		3.60646	4.02296	3.48421	3.67161	3.09222	3.47835	3.5996	4.16612	4.47023	3.79043	3.67741	4.49916	4.60454		4.28502	1.02157	2.68368	4.62195	1.60322	5.02224
	RCR 3f/2	2.55248	2.43144	2.50081	2.13047	2.43154	2.16945	2.43349	2.30747	2.04213	2.4502	2.26707		1.51838	2.3783	2.44069	1.81147	2.02165	1.84655	2.58185	2.10138	1.61229	2.12868	2.63577	1.84912	2.31283	1.98934	1.54021		2.09445	2.1494	1.70079	1.99351	2.2888	1.9453	1.66581	2.263	2.07608	1.45526	1.65555	1.76423	1.96287		0.630613	0.316079	1.07644	2.25762	1.55052	2.45369
	RCR 3f/4o	3.24205	3.49892	3.10778	3.44002	3.13755	3.21587	3.52565	3.28005	2.59431	4.39777	3.66431		1.76845	2.92746	2.02605	2.5304	2.33142	2.72336	3.45963	3.05742	1.843	3.07684	3.66733	2.40579	2.56311	3.25442	2.1306		2.909	3.31878	2.57156	2.87648	2.66498	2.76548	2.63895	3.59808	3.55836	2.31942	2.67546	2.9988	3.48279		0.669509	0.107032	0.429164	3.3209	0.98307	3.92485
	Average
	State 2	62.0933												82.7978																76.9683														144.151
	State 3	241.934												247.162																239.955														620.116
	State 4o	33.7156												58.9999																39.9879														157.65
	State 3fccp	190.943												199.529																177.582														209.194
	RCR 3/2	2.85775												2.49472																2.50383														3.41962
	RCR 3/4o	4.11741												3.24629																3.85872														4.50805
	RCR 3f/2	2.33787												2.05123																1.92423														1.34839
	RCR 3f/4o	3.37312												2.65102																2.95217														1.80205
	Average	N1	P1	P2	E1	E5	E6	P7	P8	N4	P9	P10	E7	E8
	State 2	62.0933	82.7978	76.9683	144.151	111.757	102.9	105.538	96.7891	77.0013	77.0606	60.1651	90.4386	80.8429
	State 3	241.934	247.162	239.955	620.116	358.832	292.223	315.279	306.037	290.073	261.769	240.712	339.527	290.563
	State 4o	33.7156	58.9999	39.9879	157.65	41.2744	44.9453	43.2999	39.8684	32.7888	47.1176	46.0574	42.6903	65.2296
	State 3fccp	190.943	199.529	177.582	209.194	343.683	263.204	260.963	246.667	231.438	254.801	252.482	298.067	240
	RCR 3/2	2.85775	2.49472	2.50383	3.41962	2.54896	2.31337	2.45174	2.49815	2.92682	2.63071	2.90154	2.98722	2.73386
	RCR 3/4o	4.11741	3.24629	3.85872	4.50805	4.5981	3.88615	4.47549	4.30661	4.83672	3.83119	3.62103	4.69414	3.89071
	RCR 3f/2	2.33787	2.05123	1.92423	1.34839	2.45463	2.13747	2.06863	2.06168	2.41365	2.57704	3.00773	2.63863	2.31486
	RCR 3f/4o	3.37312	2.65102	2.95217	1.80205	4.41758	3.48208	3.76056	3.55868	3.95827	3.71085	3.77814	4.20072	3.32548
	Average	State 2	State 3	State 4o	State 3fccp	RCR 3/2	RCR 3/4o	RCR 3f/2	RCR 3f/4o
	E1	144.151	620.116	157.65	209.194	3.41962	4.50805	1.34839	1.80205
	E5	111.757	358.832	41.2744	343.683	2.54896	4.5981	2.45463	4.41758
	E6	102.9	292.223	44.9453	263.204	2.31337	3.88615	2.13747	3.48208
	E7	90.4386	339.527	42.6903	298.067	2.98722	4.69414	2.63863	4.20072
	E8	80.8429	290.563	65.2296	240	2.73386	3.89071	2.31486	3.32548
	N1	62.0933	241.934	33.7156	190.943	2.85775	4.11741	2.33787	3.37312
	N4	77.0013	290.073	32.7888	231.438	2.92682	4.83672	2.41365	3.95827
	P1	82.7978	247.162	58.9999	199.529	2.49472	3.24629	2.05123	2.65102
	P2	76.9683	239.955	39.9879	177.582	2.50383	3.85872	1.92423	2.95217
	P7	105.538	315.279	43.2999	260.963	2.45174	4.47549	2.06863	3.76056
	P8	96.7891	306.037	39.8684	246.667	2.49815	4.30661	2.06168	3.55868
	P9	77.0606	261.769	47.1176	254.801	2.63071	3.83119	2.57704	3.71085
	P10	60.1651	240.712	46.0574	252.482	2.90154	3.62103	3.00773	3.77814
[truncated: 108 more columns]

## Sheet: Females
	OCR (pmol/min)
	Time	E2													E3												P3												P4
		B02	B03	C02	C03	D02	D03	E02	E03	F02	F03	G02	G03		B04	B05	C04	C05	D04	D05	E04	E05	F04	G04	G05		B06	B07	C07	D06	D07	E06	E07	F06	F07	G06	G07		B08	B09	C08	C09	D08	E08	E09	F08	F09	G08	G09
Basal	1.55443	102.79	143.468	108.262	144.789	131.195	143.37	106.392	166.984	78.7574	127.169	156.147	89.4424		98.9638	119.721	91.4319	108.041	112.352	108.229	123.638	109.486	98.4985	54.7876	97.5378		114.469	89.676	111.408	117.612	137.251	145.997	128.551	125.391	120.564	93.2873	104.645		66.2477	93.8636	73.9504	112.422	90.5271	79.0559	102.039	84.4522	80.8433	75.5206	91.1851
	9.46112	80.5783	160.98	106.251	154.535	137.124	150.923	115.828	175.766	115.885	131.072	177.012	92.9847		102.696	127.037	97.983	115.027	119.754	118.688	139.8	92.2521	110.102	64.39	101.978		128.798	91.9976	128.926	127.221	151.746	152.632	142.798	90.4974	125.586	77.2611	112.03		72.0599	95.9003	78.9911	121.634	89.7628	80.7252	79.3777	85.0587	65.7705	85.5203	98.6033
	17.3659	83.2337	162.987	99.6016	152.637	124.66	107.741	114.587	168.584	103.234	108.081	175.642	99.8585		103.838	125.677	94.3681	111.544	117.588	112.284	131.352	95.2881	107.496	63.424	88.5837		124.548	81.8307	124.118	120.894	147.195	126.317	135.958	90.8025	121.682	65.4031	109.402		65.835	124.857	75.5385	120.906	84.2326	77.3743	77.1972	76.6139	55.9565	81.0967	81.886
ADP	23.3174	210.953	438.15	269.102	371.689	292.912	285.632	292.477	434.177	222.876	250.49	456.748	466.173		235.204	295.347	203.923	246.384	254.45	253.639	301.201	228.055	243.322	238.01	158.237		291.394	192.964	315.096	288.621	331.674	269.292	329.724	205.024	290.817	223.104	268.074		136.844	287.882	166.621	271.243	164.387	172.633	163.392	119.777	107.463	172.25	194.055
Olig	29.2589	48.7206	89.0414	60.106	95.8817	63.7071	63.526	56.9557	83.7115	51.6405	40.594	94.5284	96.3051		53.6471	68.8507	49.1844	58.4183	66.7895	61.2275	74.791	57.3585	67.3625	48.517	41.4638		75.7749	39.3834	72.3338	86.4475	105.672	80.5523	93.0409	66.0207	76.9111	44.7249	61.6601		37.204	96.476	43.3343	78.1799	62.7959	48.5655	49.564	39.4579	34.166	51.6869	64.8518
FCCP	35.2019	295.898	430.514	264.317	340.549	398.769	307.567	295.527	388.146	217.36	242.413	434.26	403.479		197.774	237.499	179.354	226.652	251.233	204.875	286.328	201.047	214.318	191.503	141.14		271.166	117.44	271.976	253.145	287.815	229.784	267.124	185.999	275.307	161.499	186.661		106.563	253.975	143.874	249.485	130.844	150.545	129.705	93.0757	88.0717	148.822	169.48
Rot/Ant	41.151	38.9758	50.5855	30.5799	45.3046	51.4457	38.2033	29.447	42.2066	26.3016	26.6985	29.577	31.3415		34.8428	44.4198	30.4605	36.6174	35.5419	29.381	39.7152	31.6742	32.5587	26.9136	23.2759		44.5008	29.6768	32.66	42.5647	50.0596	31.5537	37.9711	34.0069	37.8903	24.539	28.8201		22.3103	39.903	22.2661	39.2297	20.5153	25.9446	25.1113	22.4702	18.7966	21.9364	26.0977
	47.0196	36.6891	47.84	31.8335	43.7605	49.297	38.7092	36.1966	43.7905	31.3939	31.1237	40.4979	43.6427		34.3101	40.895	30.021	40.2384	36.2413	33.1641	43.2915	33.6915	37.085	28.7854	25.1497		43.4364	27.5339	35.3131	44.682	51.6676	33.6907	45.9569	36.2408	40.2651	20.9266	30.6615		22.7197	39.1488	25.2496	40.8553	18.1648	29.8612	27.5257	21.7344	18.8524	28.8469	28.1206
	52.9037	33.7488	46.8569	31.1651	41.7686	45.792	39.855	37.1052	43.1421	31.8152	32.0956	45.036	43.7158		32.9116	39.1086	30.8341	37.8958	35.5134	33.8054	42.085	31.3466	36.5472	26.2197	24.6004		41.4837	28.7406	33.236	41.8882	46.5297	32.9999	42.4916	35.5773	38.9309	23.0596	31.487		23.018	37.3643	26.1701	38.3097	24.0064	28.6016	27.597	24.7151	18.4484	23.0566	27.7895
	State 2	49.4849	116.13	68.4365	110.869	78.8681	67.8857	77.4819	125.442	71.4184	75.9853	130.606	56.1427		70.9261	86.5687	63.5339	73.6479	82.0751	78.4788	89.2666	63.9415	70.9486	37.2043	63.9833		83.0643	53.0901	90.8823	79.0055	100.665	93.3171	93.4664	55.2252	82.7507	42.3435	77.9154		42.817	87.4927	49.3684	82.5958	60.2262	48.7727	49.6002	51.8988	37.5081	58.0402	54.0965
	State 3	177.204	391.294	237.937	329.921	247.12	245.777	255.372	391.034	191.061	218.394	411.712	422.457		202.292	256.239	173.089	208.488	218.936	219.833	259.116	196.709	206.774	211.79	133.637		249.91	164.224	281.86	246.733	285.144	236.292	287.233	169.447	251.886	200.044	236.587		113.826	250.518	140.451	232.934	140.38	144.031	135.795	95.0617	89.0149	149.194	166.265
	State 4o	14.9718	42.1845	28.9409	54.1132	17.9151	23.671	19.8505	40.5693	19.8252	8.49833	49.4925	52.5893		20.7354	29.742	18.3503	20.5225	31.2761	27.4221	32.7059	26.012	30.8153	22.2974	16.8634		34.2913	10.6428	39.0978	44.5593	59.1424	47.5524	50.5494	30.4434	37.9802	21.6653	30.1731		14.186	59.1117	17.1642	39.8702	38.7896	19.9639	21.967	14.7428	15.7176	28.6303	37.0623
	State 3fccp	262.149	383.657	233.152	298.78	352.977	267.712	258.422	345.004	185.545	210.317	389.224	359.763		164.862	198.39	148.52	188.756	215.719	171.07	244.243	169.701	177.771	165.284	116.539		229.682	88.6992	238.74	211.257	241.285	196.784	224.633	150.421	236.376	138.439	155.174		83.5449	216.611	117.704	211.176	106.838	121.943	102.108	68.3606	69.6232	125.765	141.69
	RCR 3/2	2.53447	2.68826	2.70179	2.43512	2.34969	2.65111	2.55244	2.57543	2.15895	2.31761	2.60045	4.66834		2.26511	2.35005	2.16093	2.20885	2.1639	2.2589	2.29309	2.39332	2.26355	3.75268	1.7863		2.33961	2.3581	2.53867	2.3874	2.2533	2.13187	2.42519	2.25791	2.38999	3.41121	2.45035		2.07859	2.30569	2.20578	2.24343	1.95158	2.23114	2.11655	1.56338	1.92048	2.12401	2.36981
	RCR 3/4o	4.32986	4.92075	4.47713	3.87654	4.59779	4.49631	5.13517	5.18658	4.31592	6.17062	4.83186	4.84058		4.38428	4.28968	4.14609	4.21758	3.80972	4.14256	4.02724	3.97596	3.61212	4.90569	3.81627		3.84552	4.89964	4.35613	3.33869	3.13871	3.34307	3.54386	3.10546	3.78122	4.98836	4.34761		3.67821	2.98397	3.84502	3.46948	2.61779	3.55464	3.29659	3.03556	3.14533	3.33257	2.99228
	RCR 3f/2	3.55502	2.64141	2.65375	2.2311	3.19885	2.8547	2.57906	2.30238	2.10552	2.24288	2.47242	4.04051		1.90464	1.88975	1.90058	2.03195	2.13654	1.82461	2.17986	2.10989	1.99373	3.01942	1.59329		2.1772	1.43516	2.19126	2.09395	1.95534	1.81911	1.96476	2.04839	2.26252	2.46929	1.70618		1.61864	2.03413	1.90465	2.06347	1.55337	1.94567	1.68018	1.21487	1.57393	1.83512	2.0697
	RCR 3f/4o	6.07336	4.83498	4.39752	3.55176	6.25941	4.8416	5.18872	4.63671	4.20911	5.97165	4.59397	4.18959		3.68657	3.44948	3.64657	3.87981	3.76156	3.34613	3.82838	3.50509	3.18156	3.94714	3.40393		3.57857	2.98196	3.76001	2.92831	2.72366	2.85261	2.87104	2.81728	3.57955	3.61094	3.02725		2.86429	2.63252	3.3201	3.19117	2.08364	3.09983	2.61692	2.35886	2.57776	2.8793	2.61334
	Average
	State 2	85.7292													70.9613												77.4296												56.5833
	State 3	293.274													207.9												237.215												150.679
	State 4o	31.0518													25.1584												36.9179												27.9278
	State 3fccp	295.559													178.26												191.954												124.124
	RCR 3/2	2.68614													2.35424												2.44942												2.10095
	RCR 3/4o	4.76493													4.12065												3.88075												3.26831
	RCR 3f/2	2.7398													2.05312												2.01119												1.77216
	RCR 3f/4o	4.8957													3.60329												3.15738												2.74888
	Average	N2	P3	P4	E2	E3	E7	E8	P9	P10	P11	N5	N6	E9	P12	P13	P14
	State 2	85.7292	70.9613	77.4296	56.5833	66.1439	61.2409	61.5781	55.2872	72.0374	65.7652	46.1729	74.8504	54.7461	75.7303	77.2045	52.936
	State 3	293.274	207.9	237.215	150.679	243.159	209.235	220.752	165.068	205.393	200.339	175.677	193.26	193.381	208.182	198.128	152.098
	State 4o	31.0518	25.1584	36.9179	27.9278	34.8643	29.3626	49.7748	28.2019	44.0419	46.1542	34.5822	42.033	41.4628	42.967	47.1871	35.4264
	State 3fccp	295.559	178.26	191.954	124.124	206.452	170.772	183.068	167.542	223.393	177.437	128.274	158.509	138.313	171.877	227.997	127.736
	RCR 3/2	2.68614	2.35424	2.44942	2.10095	2.75596	2.51969	2.58954	2.17267	2.18544	2.30464	2.69111	2.08597	2.66714	2.24888	2.06745	2.24994
	RCR 3/4o	4.76493	4.12065	3.88075	3.26831	4.06762	3.756	3.02894	3.07835	3.06556	2.9154	3.15384	3.00714	3.27893	3.38918	2.84784	2.95261
	RCR 3f/2	2.7398	2.05312	2.01119	1.77216	2.37814	2.11756	2.20199	2.18511	2.33726	2.05912	2.08183	1.78963	1.99349	1.90021	2.33113	1.94124
	RCR 3f/4o	4.8957	3.60329	3.15738	2.74888	3.5017	3.16159	2.55746	3.09063	3.25616	2.6071	2.43936	2.62235	2.44065	2.85312	3.21828	2.56882
	Average	State 2	State 3	State 4o	State 3fccp	RCR 3/2	RCR 3/4o	RCR 3f/2	RCR 3f/4o
	E2	56.5833	150.679	27.9278	124.124	2.10095	3.26831	1.77216	2.74888
	E3	66.1439	243.159	34.8643	206.452	2.75596	4.06762	2.37814	3.5017
	E7	61.2409	209.235	29.3626	170.772	2.51969	3.756	2.11756	3.16159
	E8	61.5781	220.752	49.7748	183.068	2.58954	3.02894	2.20199	2.55746
	E9	54.7461	193.381	41.4628	138.313	2.66714	3.27893	1.99349	2.44065
	N2	85.7292	293.274	31.0518	295.559	2.68614	4.76493	2.7398	4.8957
	N5	46.1729	175.677	34.5822	128.274	2.69111	3.15384	2.08183	2.43936
	N6	74.8504	193.26	42.033	158.509	2.08597	3.00714	1.78963	2.62235
	P3	70.9613	207.9	25.1584	178.26	2.35424	4.12065	2.05312	3.60329
	P4	77.4296	237.215	36.9179	191.954	2.44942	3.88075	2.01119	3.15738
	P9	55.2872	165.068	28.2019	167.542	2.17267	3.07835	2.18511	3.09063
	P10	72.0374	205.393	44.0419	223.393	2.18544	3.06556	2.33726	3.25616
	P11	65.7652	200.339	46.1542	177.437	2.30464	2.9154	2.05912	2.6071
	P12	75.7303	208.182	42.967	171.877	2.24888	3.38918	1.90021	2.85312
	P13	77.2045	198.128	47.1871	227.997	2.06745	2.84784	2.33113	3.21828
	P14	52.936	152.098	35.4264	127.736	2.24994	2.95261	1.94124	2.56882
