# Supplementary material for: Female Cardioprotection in a Mouse Model of Alcohol-Associated Cardiomyopathy
Source: Cells. 2025 Oct 27;14(21):1682. doi: 10.3390/cells14211682 (PMC12607819; doi:10.3390/cells14211682)
Supplement: Supplementary file 1 [file cells-14-01682-s001.zip › TableS3_ROS_Data_Summary_with_StandardCurve_R2.xlsx]

## Sheet: Males
		Males		N is a no diet control group				P is a pair-fed group				E is the Ethanol group
			Raw data grouped into one Excel sheet																					Here we averaged the raw signal befor converting using the standard curve. We used a triplicate of each sample.																						Here we subtracted the signal of the blank well that we had for each plate to their respective sample.
		Time [s]	0	300	600.1	900	1200	1500	1800	2100	2400	2700	3000	3300	3600	3900	4200	4500	4800	5100	5400		Time [s]	0	300	600.1	900	1200	1500	1800	2100	2400	2700	3000	3300	3600	3900	4200	4500	4800	5100	5400			Time [s]	0	300	600.1	900
	Groups 11-25-2024	0	81	85	94	103	111	121	128	135	142	151	155	162	168	176	182	189	194	202	206		0	79.3333	83	91	100.667	108	116.667	123.333	130.333	137.667	144.333	149.333	156	161.667	167	172	176.667	183	188.333	193.333			0	0	0	0	0
		0	72	74	82	93	101	110	117	123	133	138	145	152	159	163	169	172	179	185	192		0																						0
		0	85	90	97	106	112	119	125	133	138	144	148	154	158	162	165	169	176	178	182		0																						0
		1.25	87	87	94	101	108	114	121	128	136	141	144	150	155	157	162	167	172	175	183		1.25	84	85	92.6667	100	107.667	115.333	121	127.333	134.333	138.333	143.333	150	153.667	158.333	163.333	168	173.333	177.333	186			1.25	732.5	719.5	708	702
		1.25	82	83	91	99	106	115	120	125	131	134	141	148	152	158	161	167	172	178	186		1.25																						1.25
		1.25	83	85	93	100	109	117	122	129	136	140	145	152	154	160	167	170	176	179	189		1.25																						1.25
		2.5	89	89	94	101	109	114	121	127	136	140	148	153	160	164	170	175	178	182	189		2.5	97.3333	100.667	107.333	116.333	124.333	131.667	137.667	146.333	154.333	158.667	166.333	171.667	178	183.667	188.667	193.667	199.667	206.667	212.667			2.5	1388.5	1363.5	1339.5	1325.5
		2.5	92	96	103	111	119	125	131	141	146	152	157	163	168	176	178	183	190	193	200		2.5																						2.5
		2.5	111	117	125	137	145	156	161	171	181	184	194	199	206	211	218	223	231	245	249		2.5																						2.5
		5	119	123	131	142	151	160	169	179	185	193	199	206	213	221	230	234	240	251	255		5	110.667	114.667	122.333	132	142	150.667	158.667	168	174.667	182.333	187.333	195.333	200.667	209.667	218.333	224.333	230.667	240	246			5	2501	2451.5	2405	2380.5
		5	104	109	118	128	136	146	153	163	169	176	182	190	196	207	213	219	226	235	242		5																						5
		5	109	112	118	126	139	146	154	162	170	178	181	190	193	201	212	220	226	234	241		5																						5
		10	124	128	134	143	147	152	156	162	166	171	177	180	186	187	192	196	200	201	206		10	129.667	131	138	143.667	149	153.333	158.333	165	169	172.333	177.333	181	185.667	188.667	193	196	201	204.667	208.333			10	4717.5	4637	4568	4522.5
		10	127	127	135	137	146	150	156	162	167	169	174	178	182	186	190	193	198	203	206		10																						10
		10	138	138	145	151	154	158	163	171	174	177	181	185	189	193	197	199	205	210	213		10																						10
		N1	17	24	33	45	57	71	83	94	105	114	128	138	150	161	174	185	199	214	227		N1	18	24.6667	34.3333	46	59.6667	72.6667	84.3333	95.3333	106.333	117	130	143	154.667	167.667	180	193	208	223.667	238.667			N1	-8.5	-6.33333	-2.66667	5
		N1	19	26	38	49	65	79	91	102	114	126	141	155	168	183	195	210	229	244	261		N1																						N1
		N1	18	24	32	44	57	68	79	90	100	111	121	136	146	159	171	184	196	213	228		N1																						N1
		E1	18	25	38	50	62	72	83	96	108	120	130	146	155	169	181	194	207	220	238		E1	20	29.3333	41.6667	57	69.3333	81.3333	93.3333	107	119.667	132.667	145	161	174.333	189	202	216.667	232.667	247.667	265.333			E1	-6.5	-1.66667	4.66667	16
		E1	20	31	43	60	73	87	100	114	128	140	156	171	187	203	217	234	252	268	285		E1																						E1
		E1	22	32	44	61	73	85	97	111	123	138	149	166	181	195	208	222	239	255	273		E1																						E1
		P1	21	31	43	58	71	85	102	119	134	148	168	190	206	217	235	250	270	285	306		P1	19.3333	28.3333	38.6667	52	64.3333	78	91.3333	105.667	117	128.667	144.333	159.667	172	185.667	200.333	214.333	229	244	261			P1	-7.16667	-2.66667	1.66667	11
		P1	18	28	36	49	62	76	87	102	111	122	137	150	162	176	191	205	214	229	249		P1																						P1
		P1	19	26	37	49	60	73	85	96	106	116	128	139	148	164	175	188	203	218	228		P1																						P1
		P2	18	24	34	45	57	70	81	95	108	117	129	141	154	162	175	189	202	216	230		P2	16.6667	23	31	40.6667	52	62	72.6667	83.6667	93.3333	101.667	111.333	122.333	132.667	141.667	151.667	164	174.333	187	199			P2	-9.83333	-8	-6	-0.333333
		P2	15	22	29	38	49	58	68	78	87	94	103	112	123	132	139	151	161	173	183		P2																						P2
		P2	17	23	30	39	50	58	69	78	85	94	102	114	121	131	141	152	160	172	184		P2																						P2
	Groups 12-04-2024 First	B	26	31	37	41	45	51	53	57	61	64	67	69	73	77	79	81	85	86	90		B	26.5	31	37	41	45.5	49.5	52.5	56.5	60	63.5	66.5	70	73	76	78.5	81	84.5	86	90			B	0	0	0	0
		B	27	31	37	41	46	48	52	56	59	63	66	71	73	75	78	81	84	86	90		B																						B
		0	47	54	60	66	72	79	85	91	97	103	110	114	118	125	130	136	139	144	152		0	47	54.5	61	67	73	80	86.5	92.5	99	104.5	111	116.5	121.5	127.5	133.5	139.5	143	148.5	155.5			0	0	0	0	0
		0	47	55	62	68	74	81	88	94	101	106	112	119	125	130	137	143	147	153	159		0																						0
		1.25	765	760	756	754	750	753	750	743	748	749	751	751	753	761	764	767	766	770	777		1.25	779.5	774	769	769	765.5	764.5	766	760.5	764.5	765.5	768.5	771	772	777	780	783	783.5	788	792			1.25	732.5	719.5	708	702
		1.25	794	788	782	784	781	776	782	778	781	782	786	791	791	793	796	799	801	806	807		1.25																						1.25
		2.5	1442	1424	1408	1400	1389	1383	1380	1374	1361	1354	1349	1365	1357	1352	1349	1347	1358	1357	1357		2.5	1435.5	1418	1400.5	1392.5	1381	1377.5	1374	1366.5	1360.5	1356.5	1353.5	1366.5	1358	1362.5	1358	1362.5	1366	1367.5	1372			2.5	1388.5	1363.5	1339.5	1325.5
		2.5	1429	1412	1393	1385	1373	1372	1368	1359	1360	1359	1358	1368	1359	1373	1367	1378	1374	1378	1387		2.5																						2.5
		5	2557	2510	2468	2448	2431	2414	2396	2369	2359	2352	2337	2347	2355	2348	2343	2338	2339	2345	2341		5	2548	2506	2466	2447.5	2431	2412.5	2396	2377.5	2363.5	2354	2339.5	2351.5	2355.5	2351	2348.5	2340.5	2339	2341	2338.5			5	2501	2451.5	2405	2380.5
		5	2539	2502	2464	2447	2431	2411	2396	2386	2368	2356	2342	2356	2356	2354	2354	2343	2339	2337	2336		5																						5
		10	4766	4679	4594	4569	4548	4512	4455	4412	4368	4311	4273	4245	4232	4234	4224	4218	4210	4213	4239		10	4764.5	4691.5	4629	4589.5	4565	4529.5	4479.5	4433	4408	4374.5	4345.5	4321	4313.5	4309	4286	4286	4299	4283.5	4292.5			10	4717.5	4637	4568	4522.5
		10	4763	4704	4664	4610	4582	4547	4504	4454	4448	4438	4418	4397	4395	4384	4348	4354	4388	4354	4346		10																						10
		E5	31	36	46	52	60	67	77	85	93	102	109	118	124	132	139	147	155	163	171		E5	31.6667	37.6667	46.6667	53.3333	62.3333	69.6667	79	88	96.6667	104.667	112.333	121	127.667	136	143.333	152	159.333	167.667	177.667			E5	5.16667	6.66667	9.66667	12.3333
		E5	32	39	47	53	64	71	81	89	98	107	114	122	130	138	147	155	163	170	181		E5																						E5
		E5	32	38	47	55	63	71	79	90	99	105	114	123	129	138	144	154	160	170	181		E5																						E5
		E6	31	39	47	55	63	73	81	90	98	107	114	120	131	138	145	155	164	173	182		E6	32.6667	39.3333	46.6667	55	63	72	79.6667	88.6667	96	103.667	111	118	127	134.667	142	150	158.667	167.333	177.333			E6	6.16667	8.33333	9.66667	14
		E6	33	39	46	54	62	71	78	88	93	101	108	116	124	132	139	145	154	163	172		E6																						E6
		E6	34	40	47	56	64	72	80	88	97	103	111	118	126	134	142	150	158	166	178		E6																						E6
		P7	34	42	52	61	72	83	94	102	114	121	132	143	155	166	176	189	199	210	223		P7	34	42	51.3333	61	72.3333	83	92.6667	102.333	113	122.333	132	142.333	154.333	164.333	175.667	186.333	197.333	209.333	222			P7	7.5	11	14.3333	20
		P7	34	42	51	61	71	83	92	103	112	124	132	142	154	162	175	184	194	209	220		P7																						P7
		P7	34	42	51	61	74	83	92	102	113	122	132	142	154	165	176	186	199	209	223		P7																						P7
		P8	35	41	50	60	70	81	91	100	110	119	129	137	150	160	172	181	192	204	215		P8	35	42.6667	51.6667	61.3333	70.6667	82	91	100.667	110	120.333	129	139	149.333	160.333	170	180	190.333	202.333	213.333			P8	8.5	11.6667	14.6667	20.3333
		P8	35	44	52	61	71	83	92	102	111	122	129	141	149	161	171	180	191	202	212		P8																						P8
		P8	35	43	53	63	71	82	90	100	109	120	129	139	149	160	167	179	188	201	213		P8																						P8
		N4	32	40	47	56	65	74	83	91	100	108	117	125	135	145	154	164	175	185	195		N4	33.3333	41.3333	49	57.3333	67	76	84.6667	94.6667	104	112.333	121.667	130.667	140.333	149.667	159.667	170.667	181.667	193.667	203.333			N4	6.83333	10.3333	12	16.3333
		N4	34	41	50	58	68	76	85	96	104	114	122	132	140	149	159	170	181	194	203		N4																						N4
		N4	34	43	50	58	68	78	86	97	108	115	126	135	146	155	166	178	189	202	212		N4																						N4
	Groups 12-04-2024 Second	B	64	67	68	71	73	74	77	80	84	85	87	90	92	94	97	101	102	103	108		B	63.5	64.5	66.5	70	72.5	74	75.5	78	81.5	83.5	85.5	88	90	92	95	98.5	100	102	105			B	0	0	0	0
		B	63	62	65	69	72	74	74	76	79	82	84	86	88	90	93	96	98	101	102		B																						B
		0	126	125	124	125	125	126	139	144	149	153	155	161	166	168	174	180	186	189	196		0	126.5	125	124.5	126	126.5	128.5	137.5	141	148	151.5	156	160.5	164.5	166.5	173	179.5	185.5	189	195.5			0	0	0	0	0
		0	127	125	125	127	128	131	136	138	147	150	157	160	163	165	172	179	185	189	195		0																						0
		1.25	816	795	746	726	709	701	692	700	688	692	695	704	711	715	738	744	751	750	753		1.25	808.5	783.5	735.5	717.5	702.5	700	693.5	699	697.5	696	703.5	718.5	713	723	732	743	748.5	755	763.5			1.25	682	658.5	611	591.5
		1.25	801	772	725	709	696	699	695	698	707	700	712	733	715	731	726	742	746	760	774		1.25																						1.25
		2.5	1410	1362	1285	1241	1223	1213	1194	1193	1192	1219	1212	1229	1225	1244	1265	1252	1250	1284	1307		2.5	1418	1376	1292.5	1254	1228.5	1216	1196	1194.5	1200.5	1208.5	1206	1223	1223.5	1242	1272.5	1258	1262	1285	1304			2.5	1291.5	1251	1168	1128
		2.5	1426	1390	1300	1267	1234	1219	1198	1196	1209	1198	1200	1217	1222	1240	1280	1264	1274	1286	1301		2.5																						2.5
		5	2617	2553	2406	2290	2244	2236	2179	2193	2222	2189	2189	2217	2240	2249	2240	2270	2234	2253	2335		5	2585.5	2510.5	2365	2260	2223.5	2200	2165	2159.5	2185.5	2182.5	2170.5	2182.5	2224.5	2209.5	2204	2229	2221	2243	2292.5			5	2459	2385.5	2240.5	2134
		5	2554	2468	2324	2230	2203	2164	2151	2126	2149	2176	2152	2148	2209	2170	2168	2188	2208	2233	2250		5																						5
		10	4878	4815	4560	4355	4210	4124	4080	4007	4049	4029	4164	4070	4075	4201	4174	4138	4182	4219	4232		10	4812.5	4703.5	4468	4314	4164	4078.5	4029	3971	3992.5	3957.5	4022	4022	4071	4167	4155	4156	4179	4205.5	4237.5			10	4686	4578.5	4343.5	4188
		10	4747	4592	4376	4273	4118	4033	3978	3935	3936	3886	3880	3974	4067	4133	4136	4174	4176	4192	4243		10																						10
		P9	72	77	84	90	99	107	113	124	132	141	146	154	163	171	181	188	200	208	217		P9	72.3333	78.3333	84.6667	90.3333	98	106	114	123.667	131	140	147.333	154.667	163.667	171.333	181	188.667	200.333	207.667	217			P9	8.83333	13.8333	18.1667	20.3333
		P9	74	81	84	90	98	107	116	126	131	143	149	157	167	174	184	191	204	211	221		P9																						P9
		P9	71	77	86	91	97	104	113	121	130	136	147	153	161	169	178	187	197	204	213		P9																						P9
		P10	68	73	77	82	89	95	102	108	114	122	127	134	140	148	154	161	170	175	187		P10	70.3333	76.3333	82	87	93	101.333	107	113.333	121	127.333	133	141.333	147.333	155	161.667	168.667	177.333	184	193			P10	6.83333	11.8333	15.5	17
		P10	69	77	83	87	93	101	107	113	121	126	132	141	147	154	160	168	177	183	190		P10																						P10
		P10	74	79	86	92	97	108	112	119	128	134	140	149	155	163	171	177	185	194	202		P10																						P10
		E7	70	77	84	93	105	116	130	142	153	164	177	189	202	215	229	241	255	268	282		E7	73.3333	81	87.6667	97.6667	109.333	121	134.333	146.667	157.333	169	181.667	193.333	206.667	218.333	233.333	245	262	275	288.333			E7	9.83333	16.5	21.1667	27.6667
		E7	76	85	91	102	113	125	137	151	162	174	187	198	213	224	240	249	269	283	295		E7																						E7
		E7	74	81	88	98	110	122	136	147	157	169	181	193	205	216	231	245	262	274	288		E7																						E7
		E8	70	78	84	91	101	110	120	130	139	149	159	169	178	189	198	209	225	236	247		E8	70	77	83	91	101.667	112	122	132	141.333	150.333	160.333	170.667	181	190.333	201.333	212.667	224	237.333	248.333			E8	6.5	12.5	16.5	21
		E8	70	76	83	92	99	109	118	127	137	146	155	165	175	183	195	207	214	229	240		E8																						E8
		E8	70	77	82	90	105	117	128	139	148	156	167	178	190	199	211	222	233	247	258		E8																						E8
[truncated: 35 more columns]

## Sheet: Females
		Females		N is a no diet control group				P is a pair-fed group				E is the Ethanol group
			Raw data grouped into one Excel sheet																						Here we averaged the raw signal befor converting using the standard curve. We used a triplicate of each sample.																						Here we subtracted the signal of the blank well that we had for each plate to their respective sample.
		Time [s]	0	300	600.1	900	1200	1500	1800	2100	2400	2700	3000	3300	3600	3900	4200	4500	4800	5100	5400			Time [s]	0	300	600.1	900	1200	1500	1800	2100	2400	2700	3000	3300	3600	3900	4200	4500	4800	5100	5400			Time [s]	0	300	600.1
	Groups 11-26-2024	0	136	131	125	127	127	131	132	136	139	142	148	154	157	162	163	170	180	187	185			0	132.333	130.333	125.333	130	129.333	131.667	133.333	136	138.667	141.333	145.667	150	154	159.667	160	164.333	170.667	176.333	175.667			0	0	0	0
		0	124	124	119	132	131	134	137	138	142	144	146	152	157	164	163	165	170	177	175			0																						0
		0	137	136	132	131	130	130	131	134	135	138	143	144	148	153	154	158	162	165	167			0																						0
		1.25	855	818	778	763	749	724	733	726	725	720	733	736	740	759	753	747	751	763	768			1.25	821	796.333	758.333	744.333	725.333	715	710.333	711	711.333	711.667	714.333	721	726	745.667	731.667	745.333	740.667	757.667	760.333			1.25	688.667	666	633
		1.25	803	762	725	710	691	686	675	686	675	690	688	692	703	722	698	729	729	744	736			1.25																						1.25
		1.25	805	809	772	760	736	735	723	721	734	725	722	735	735	756	744	760	742	766	777			1.25																						1.25
		2.5	1434	1363	1288	1269	1228	1211	1200	1204	1219	1197	1191	1204	1235	1230	1251	1253	1219	1245	1277			2.5	1464	1391.67	1320.67	1287.33	1265	1252.67	1232	1239	1249.33	1247.67	1237.33	1238.33	1270.33	1267.33	1274	1275.67	1275.33	1300.33	1307.67			2.5	1331.67	1261.33	1195.33
		2.5	1409	1360	1278	1246	1220	1230	1211	1211	1230	1236	1218	1220	1238	1255	1257	1254	1260	1276	1280			2.5																						2.5
		2.5	1549	1452	1396	1347	1347	1317	1285	1302	1299	1310	1303	1291	1338	1317	1314	1320	1347	1380	1366			2.5																						2.5
		5	2659	2595	2488	2398	2333	2302	2273	2274	2289	2267	2311	2320	2301	2283	2357	2283	2295	2379	2369			5	2703	2591.33	2491.67	2419.33	2341.67	2329	2298.67	2293.33	2287.67	2277	2299	2323	2319	2312.67	2354.67	2344.33	2307	2354.67	2385.67			5	2570.67	2461	2366.33
		5	2666	2543	2435	2381	2290	2305	2261	2254	2238	2246	2230	2260	2270	2253	2267	2307	2242	2305	2326			5																						5
		5	2784	2636	2552	2479	2402	2380	2362	2352	2336	2318	2356	2389	2386	2402	2440	2443	2384	2380	2462			5																						5
		10	4902	4623	4442	4305	4248	4166	4180	4160	4178	4124	4169	4194	4144	4166	4192	4135	4184	4189	4197			10	4771	4486.33	4305	4197	4179.67	4111	4089	4064.33	4074.33	4052.67	4078.33	4110	4101	4124.33	4137.67	4107.67	4160	4176.33	4177.67			10	4638.67	4356	4179.67
		10	4530	4246	4075	3986	3917	3902	3819	3815	3829	3813	3819	3856	3892	3912	3902	3937	3937	3950	3927			10																						10
		10	4881	4590	4398	4300	4374	4265	4268	4218	4216	4221	4247	4280	4267	4295	4319	4251	4359	4390	4409			10																						10
		N2	63	70	78	84	95	109	118	129	139	149	161	169	180	193	204	216	226	238	253			N2	58.6667	66	72.6667	81.6667	90.6667	104.333	110.667	122.333	132.667	143	153	163	172.333	185.333	195.667	206.333	217	229	242.667			N2	-2	0	5
		N2	56	63	69	79	88	101	102	116	126	137	144	156	164	177	188	197	207	219	230			N2																						N2
		N2	57	65	71	82	89	103	112	122	133	143	154	164	173	186	195	206	218	230	245			N2																						N2
		P3	57	63	68	77	87	95	104	111	121	130	137	146	156	169	178	189	202	214	224			P3	58.3333	65.3333	69.6667	78.6667	89.3333	99.3333	108.667	117	126.333	135	143.667	153.667	162.667	174	185	194.667	206.333	218.333	228.333			P3	-2.33333	-0.666667	2
		P3	59	65	71	79	94	107	118	127	136	145	155	165	176	185	198	208	218	231	241			P3																						P3
		P3	59	68	70	80	87	96	104	113	122	130	139	150	156	168	179	187	199	210	220			P3																						P3
		P4	58	64	70	80	89	99	109	119	129	139	149	159	172	180	192	201	214	225	236			P4	60	67	74	83.6667	92.3333	104.333	113.667	123.667	134.333	144	154.333	165	176.333	186.667	196.333	207.333	219.667	230.333	243			P4	-0.666667	1	6.33333
		P4	62	70	78	87	96	110	119	129	140	150	160	171	180	194	202	213	226	239	252			P4																						P4
		P4	60	67	74	84	92	104	113	123	134	143	154	165	177	186	195	208	219	227	241			P4																						P4
		P4	63	68	74	78	88	94	102	110	118	126	133	139	147	154	162	169	176	185	197			P4	59	64	69.6667	74.3333	82.6667	90	96.6667	103.667	112.667	119.667	125.667	132.667	140.667	148.333	154.667	162.667	170	176.667	187			P4	-1.66667	-2	2
		P4	58	62	68	73	80	90	93	101	110	116	121	129	137	145	152	160	166	172	180			P4																						P4
		P4	56	62	67	72	80	86	95	100	110	117	123	130	138	146	150	159	168	173	184			P4																						P4
		E2	58	63	72	79	87	96	103	115	119	130	139	145	153	162	170	180	185	198	206			E2	56.6667	62.6667	70.3333	77.3333	85	93	100.333	108	115.667	123.333	132.333	139.333	147.333	155.333	162.667	171.333	178	188	197			E2	-4	-3.33333	2.66667
		E2	56	63	70	78	84	93	102	107	116	122	130	139	147	156	164	172	179	187	199			E2																						E2
		E2	56	62	69	75	84	90	96	102	112	118	128	134	142	148	154	162	170	179	186			E2																						E2
		E3	54	58	67	70	77	83	92	97	101	107	113	117	125	130	136	143	147	152	160			E3	57.3333	62.6667	69.6667	74	80	88	94.6667	101.333	107.333	112.667	119.667	123.667	131.333	136.667	144.333	149.667	155	161	168.333			E3	-3.33333	-3.33333	2
		E3	63	70	75	81	87	96	103	111	118	125	132	136	145	151	159	164	172	177	184			E3																						E3
		E3	55	60	67	71	76	85	89	96	103	106	114	118	124	129	138	142	146	154	161			E3																						E3
		Time [s]	0	300	600	900	1200	1500	1800	2100	2400	2700	3000	3300	3600	3900	4200	4500	4800	5100	5400			Time [s]																						Time [s]
	Groups 12-11-2024 First	0	167	173	178	180	188	195	201	205	208	218	223	232	237	246	251	254	260	264	274			0	167.333	173	176.667	182.667	189	194.667	202	206.333	210	217.667	224	229.333	238	245.667	251.667	255.667	260.333	264.333	269.667			0	0	0	0
		0	165	171	173	183	188	191	201	206	210	215	220	224	238	246	250	255	259	261	262			0																						0
		0	170	175	179	185	191	198	204	208	212	220	229	232	239	245	254	258	262	268	273			0																						0
		1.25	677	664	659	664	664	670	666	670	667	671	666	662	665	665	699	708	710	713	719			1.25	698.333	688	684.667	685.333	685.667	689.667	687.333	688.667	685.667	684	682.667	684.667	692.333	697.667	721	727.667	725.667	726.667	736.667			1.25	531	515	508
		1.25	709	701	697	695	695	698	698	696	696	693	691	686	680	689	722	734	733	729	729			1.25																						1.25
		1.25	709	699	698	697	698	701	698	700	694	688	691	706	732	739	742	741	734	738	762			1.25																						1.25
		2.5	1182	1163	1154	1152	1149	1139	1140	1135	1122	1111	1104	1102	1092	1091	1121	1168	1189	1190	1192			2.5	1226.67	1216.67	1200.33	1199.67	1193	1188	1184.33	1175.67	1167.67	1157	1148.33	1145.33	1175.67	1184.67	1196.33	1208.67	1218	1226.33	1228			2.5	1059.33	1043.67	1023.67
		2.5	1246	1238	1212	1214	1204	1203	1190	1185	1174	1166	1161	1158	1221	1224	1237	1221	1223	1241	1237			2.5																						2.5
		2.5	1252	1249	1235	1233	1226	1222	1223	1207	1207	1194	1180	1176	1214	1239	1231	1237	1242	1248	1255			2.5																						2.5
		5	2119	2093	2074	2077	2076	2074	2073	2060	2051	2031	2010	1995	1976	1962	1951	1933	1913	1908	1894			5	2201.67	2165.67	2147.33	2137.33	2133	2119.33	2107	2084.67	2066.67	2048	2031.67	2015.33	2000	2037	2067.67	2070.33	2067.67	2064.67	2070.67			5	2034.33	1992.67	1970.67
		5	2233	2202	2178	2160	2161	2137	2114	2081	2066	2047	2034	2018	2005	2066	2119	2119	2132	2136	2165			5																						5
		5	2253	2202	2190	2175	2162	2147	2134	2113	2083	2066	2051	2033	2019	2083	2133	2159	2158	2150	2153			5																						5
		10	2428	2402	2373	2356	2328	2315	2295	2285	2265	2248	2230	2213	2205	2180	2169	2197	2243	2278	2274			10	2726.67	2692.33	2651.67	2626.67	2601	2582.67	2555.67	2543.67	2528.67	2511.33	2494.67	2478	2465.67	2445.33	2436	2452.67	2479	2489	2479.67			10	2559.33	2519.33	2475
		10	2318	2288	2261	2248	2228	2220	2194	2180	2171	2158	2147	2132	2124	2105	2115	2143	2195	2209	2199			10																						10
		10	3434	3387	3321	3276	3247	3213	3178	3166	3150	3128	3107	3089	3068	3051	3024	3018	2999	2980	2966			10																						10
		B	59	67	67	72	76	80	82	87	89	94	97	99	105	107	110	113	116	120	122			B	60.6667	66	67.6667	72.3333	76	79.6667	83.3333	87.3333	90	95	97.3333	100.333	105.333	108.667	111.667	116	118.333	121.667	124.667			B	0	0	0
		B	60	65	68	72	75	78	82	85	88	93	95	100	103	107	110	115	116	120	123			B																						B
		B	63	66	68	73	77	81	86	90	93	98	100	102	108	112	115	120	123	125	129			B																						B
		E7	69	76	85	94	104	116	127	134	146	156	167	177	189	201	214	227	239	253	267			E7	68.6667	75.3333	83.6667	92.6667	103.333	114.667	123.333	133	142.667	153	162.667	172.333	183.333	195.333	207.333	218.333	229.667	243	255.667			E7	8	9.33333	16
		E7	68	75	82	91	103	115	121	133	140	153	161	169	181	193	203	212	225	238	250			E7																						E7
		E7	69	75	84	93	103	113	122	132	142	150	160	171	180	192	205	216	225	238	250			E7																						E7
		E8	70	77	88	97	109	120	128	139	148	158	171	182	191	206	218	231	243	256	268			E8	69.3333	77	85.6667	96	108	117.333	126.333	136.333	145	155.667	167	176.333	187.333	199	211	223	234.667	245.667	258			E8	8.66667	11	18
		E8	69	76	84	97	107	115	125	135	143	155	163	174	186	195	208	220	231	241	253			E8																						E8
		E8	69	78	85	94	108	117	126	135	144	154	167	173	185	196	207	218	230	240	253			E8																						E8
		P9	71	76	85	95	103	112	122	133	141	151	159	170	182	193	206	218	230	240	254			P9	68.6667	75.3333	83.3333	92.3333	101.667	110	118.667	128.667	136.667	146.667	153.667	164	174	182.667	193.333	204.667	216	226.667	237			P9	8	9.33333	15.6667
		P9	67	75	82	92	100	109	117	126	134	145	152	160	171	178	188	199	209	219	229			P9																						P9
		P9	68	75	83	90	102	109	117	127	135	144	150	162	169	177	186	197	209	221	228			P9																						P9
		P10	67	75	81	89	97	105	112	120	128	136	144	151	160	169	180	188	199	210	222			P10	67.6667	75	81	88.6667	97.3333	104.667	111.667	119	127.333	134.667	142	150.667	159	167.667	176.333	185.667	194.667	204	214.333			P10	7	9	13.3333
		P10	69	76	83	89	98	106	112	119	129	134	142	151	158	167	176	186	193	202	210			P10																						P10
		P10	67	74	79	88	97	103	111	118	125	134	140	150	159	167	173	183	192	200	211			P10																						P10
		P11	67	75	82	89	98	107	114	120	129	137	146	156	162	173	184	194	203	215	227			P11	67	74	81	87	94.6667	102.333	109.333	115.667	122.333	129.667	137.333	144.333	151.333	159	167.333	175.333	184.333	193	202.333			P11	6.33333	8	13.3333
		P11	69	75	80	87	94	102	109	115	122	128	136	141	150	158	165	172	183	190	198			P11																						P11
		P11	65	72	81	85	92	98	105	112	116	124	130	136	142	146	153	160	167	174	182			P11																						P11
		N5	65	71	79	89	99	107	117	127	132	142	151	161	171	180	189	201	212	223	233			N5	65.3333	71.6667	79.3333	88	97.3333	106	115	125.333	132.667	140.667	149.333	158.333	167.667	177	185.333	196.333	205.667	217.333	227.667			N5	4.66667	5.66667	11.6667
		N5	66	71	78	86	96	105	113	125	131	140	147	155	165	174	182	191	201	213	224			N5																						N5
		N5	65	73	81	89	97	106	115	124	135	140	150	159	167	177	185	197	204	216	226			N5																						N5
	Groups 12-11-2024 Second	0	172	177	181	184	191	196	201	206	216	221	228	234	237	247	251	256	263	269	270			0	171	174.667	178	183	189.333	194.667	199.667	205	212.333	217.667	225	230	234.667	242.667	250.667	258	262.667	268	270.333			0	0	0	0
		0	172	173	177	183	188	195	199	204	210	217	227	232	239	245	252	260	264	269	273			0																						0
		0	169	174	176	182	189	193	199	205	211	215	220	224	228	236	249	258	261	266	268			0																						0
		1.25	734	741	739	739	741	744	746	749	751	753	751	749	747	741	743	753	780	794	801			1.25	747	752	748.333	749.667	753	755.667	755.667	758	760.333	759.333	755.667	752	753	754.333	765	789.667	801.333	808	816			1.25	576	577.333	570.333
		1.25	761	767	762	764	768	766	769	768	766	764	760	754	757	772	804	813	816	816	828			1.25																						1.25
		1.25	746	748	744	746	750	757	752	757	764	761	756	753	755	750	748	803	808	814	819			1.25																						1.25
		2.5	1347	1370	1357	1355	1349	1348	1341	1339	1325	1318	1306	1292	1283	1308	1366	1385	1386	1395	1400			2.5	1327.67	1350.67	1341	1334.67	1333.67	1332	1329	1328.33	1315.67	1306.67	1295.33	1283.33	1279	1307.67	1325	1347	1363.33	1368	1384.67			2.5	1156.67	1176	1163
		2.5	1312	1337	1330	1319	1321	1319	1317	1315	1303	1292	1280	1266	1275	1339	1347	1350	1346	1340	1368			2.5																						2.5
		2.5	1324	1345	1336	1330	1331	1329	1329	1331	1319	1310	1300	1292	1279	1276	1262	1306	1358	1369	1386			2.5																						2.5
		5	2235	2281	2283	2360	2367	2349	2349	2351	2334	2321	2305	2282	2255	2231	2225	2231	2292	2308	2330			5	2331.67	2375	2365	2382.33	2383	2371.67	2369.67	2366.33	2339.67	2325.67	2305	2278.67	2258.33	2242.33	2255.67	2263.67	2296	2341	2357			5	2160.67	2200.33	2187
		5	2343	2395	2384	2377	2372	2362	2359	2349	2330	2322	2304	2274	2254	2245	2219	2207	2215	2314	2335			5																						5
		5	2417	2449	2428	2410	2410	2404	2401	2399	2355	2334	2306	2280	2266	2251	2323	2353	2381	2401	2406			5																						5
		10	4194	4353	4301	4233	4175	4160	4097	4082	4047	4020	3991	3970	3924	3912	3901	3865	3885	4026	4062			10	4209	4355	4292.67	4240.33	4191.33	4167.33	4117.33	4097.67	4061	4033.33	4009.67	3986	3959.33	3939.67	3931.67	3896.67	3895	3929	3931.33			10	4038	4180.33	4114.67
		10	4254	4370	4312	4255	4205	4182	4124	4097	4057	4045	4020	3988	3968	3944	3930	3894	3892	3867	3870			10																						10
		10	4179	4342	4265	4233	4194	4160	4131	4114	4079	4035	4018	4000	3986	3963	3964	3931	3908	3894	3862			10																						10
		B	55	57	60	63	66	68	71	74	77	82	84	86	89	92	96	100	103	105	110			B	55	58	62	64.6667	68.6667	71	74	77.3333	81	85	87.6667	91.3333	95	98.6667	101.667	105	109	111.667	116			B	0	0	0
		B	54	58	63	65	69	71	74	78	83	85	87	92	96	99	102	104	109	111	116			B																						B
		B	56	59	63	66	71	74	77	80	83	88	92	96	100	105	107	111	115	119	122			B																						B
		N6	67	73	82	90	99	111	121	132	141	152	163	173	184	195	209	222	234	247	260			N6	64.6667	73.3333	81.3333	90.3333	101.333	114.667	128	138.667	148.667	159.333	170.333	182.333	194	204.667	219.333	231.667	247	259.667	276			N6	9.66667	15.3333	19.3333
		N6	61	72	81	94	108	124	148	159	171	181	195	211	224	237	255	270	290	304	326			N6																						N6
		N6	66	75	81	87	97	109	115	125	134	145	153	163	174	182	194	203	217	228	242			N6																						N6
		E9	70	80	87	95	107	116	125	136	145	155	165	174	188	196	207	219	230	242	253			E9	66	73.6667	80	88.3333	98	107	115	124.667	134	142.333	151.333	161.333	171.667	182.333	192	202.333	212	223	233.333			E9	11	15.6667	18
		E9	58	65	70	78	84	93	100	108	116	124	132	141	149	160	168	177	184	195	204			E9																						E9
		E9	70	76	83	92	103	112	120	130	141	148	157	169	178	191	201	211	222	232	243			E9																						E9
		P12	64	71	77	85	96	107	115	125	134	145	152	163	175	185	198	210	224	232	246			P12	61	70	77.3333	85.6667	97.3333	109.333	118.333	127.667	137.667	148.333	158.333	168.667	181	191.333	204.333	218.333	229.333	241.667	254.667			P12	6	12	15.3333
		P12	52	59	68	75	84	96	106	114	122	132	141	152	162	172	183	198	206	217	231			P12																						P12
		P12	67	80	87	97	112	125	134	144	157	168	182	191	206	217	232	247	258	276	287			P12																						P12
		P13	61	68	76	87	96	107	113	126	135	145	156	167	179	190	204	216	228	241	256			P13	64	71.3333	78.6667	89	98.6667	108	115.667	127	137.333	147.333	157.667	167	179.667	190.667	203	216	227.333	239.667	253.333			P13	9	13.3333	16.6667
		P13	70	78	85	94	106	113	121	133	145	153	164	172	185	197	210	224	235	246	259			P13																						P13
		P13	61	68	75	86	94	104	113	122	132	144	153	162	175	185	195	208	219	232	245			P13																						P13
		P14	54	62	68	76	85	93	102	112	122	130	140	149	160	169	180	191	200	213	223			P14	61.3333	69	76	84	94	103	112	123	134.333	143.333	154	163.333	175	185	196.333	207	219	231.333	243.333			P14	6.33333	11	14
		P14	63	71	77	85	94	103	112	123	133	142	153	160	173	182	191	201	213	224	236			P14																						P14
		P14	67	74	83	91	103	113	122	134	148	158	169	181	192	204	218	229	244	257	271			P14																						P14
[truncated: 56 more columns]
