# Supplementary material for: Female Cardioprotection in a Mouse Model of Alcohol-Associated Cardiomyopathy
Source: Cells. 2025 Oct 27;14(21):1682. doi: 10.3390/cells14211682 (PMC12607819; doi:10.3390/cells14211682)
Supplement: Supplementary file 1 [file cells-14-01682-s001.zip › TableS4_ATP Data_ ALL_with_StandardCurve.xlsx]

## Sheet: ATP 11-25
Software Version	3.14.03
Experiment File Path:	C:\Users\User\Desktop\Meagan & Xavier\ATP\ATP content_25-Nov-2024.xpt
Protocol File Path:	C:\Users\Public\Documents\Protocols\Eden_Luminescence_DONOTEDIT.prt
Plate Number	Plate 1
Date	2024-11-25
Time	18:33:06
Reader Type:	Cytation1
Reader Serial Number:	23071313
Reading Type	Reader
Procedure Details
Plate Type	96 WELL PLATE (Use plate lid)
Eject plate on completion
Read	Luminescence Endpoint
	Full Plate
	Integration Time: 0:01.00 (MM:SS.ss)
	Filter Set 1 (Open)
	Emission: Hole
	Mirror: <none>, Gain: 135
	Read Speed: Normal, Delay: 100 msec
	Extended Dynamic Range
	Read Height: 7 mm
Results
Actual Temperature:	36.1
		1	2	3	4	5	6	7	8	9	10	11	12
	A	906	485	65006	64494	122613	123167	222082	219530	366168	347010	505009	506477	Lum
	B	681333	694503	254	127	136	152	248	291	432	554	522	869	Lum
	C	52074	52355	52270	53650	59	24	31	37	62	46	49	79	Lum
	D	77010	79314	78429	82096	52	18	21	22	15	20	30	42	Lum
	E	34177	36776	34155	32622	47	15	10	5	15	19	13	18	Lum
	F	35486	36705	36919	37996	37	14	7	8	8	9	8	15	Lum
	G	127	146	93	61	15	14	9	10	9	6	5	10	Lum
	H	47	42	41	24	14	13	6	11	4	9	7	14	Lum
					uM
	906	695.5	0		0	695.5		0	0
	485				1.5625	64750		64054.5	1.5625
	65006	64750	1.5625		3.125	122890		122194	3.125
	64494				6.25	220806		220110	6.25
	122613	122890	3.125		12.5	356589		355894	12.5
	123167				25	505743		505048	25
	222082	220806	6.25		50	687918		687222	50
	219530
	366168	356589	12.5
	347010
	505009	505743	25
	506477
	681333	687918	50
	694503
	abs	uM
N1	52074	1.15183	1.15416		N1	1.15416		1.15183	1.32409	1.10484	1.10611
	52355	1.15307			E1	1.34563		1.15307	1.34629	1.10769	1.1076
	52270	1.1527			P1	1.10529		1.1527	1.33764	1.10483	1.10789
	53650	1.15903			P2	1.10777		1.15903	1.3745	1.10379	1.10949
E1	77010	1.32409	1.34563
	79314	1.34629						0.00329186	0.0213038	0.00167705	0.00138706
	78429	1.33764						0.00164593	0.0106519	0.000838526	0.000693529
	82096	1.3745
P1	34177	1.10484	1.10529
	36776	1.10769
	34155	1.10483
	32622	1.10379
P2	35486	1.10611	1.10777
	36705	1.1076
	36919	1.10789
	37996	1.10949

## Sheet: ATP 11-26
Software Version	3.14.03
Experiment File Path:	C:\Users\User\Desktop\Meagan & Xavier\ATP\ATP content_26-Nov-2024.xpt
Protocol File Path:	C:\Users\Public\Documents\Protocols\Eden_Luminescence_DONOTEDIT.prt
Plate Number	Plate 1
Date	2024-11-26
Time	17:12:20
Reader Type:	Cytation1
Reader Serial Number:	23071313
Reading Type	Reader
Procedure Details
Plate Type	96 WELL PLATE (Use plate lid)
Eject plate on completion
Read	Luminescence Endpoint
	Full Plate
	Integration Time: 0:01.00 (MM:SS.ss)
	Filter Set 1 (Open)
	Emission: Hole
	Mirror: <none>, Gain: 135
	Read Speed: Normal, Delay: 100 msec
	Extended Dynamic Range
	Read Height: 7 mm
Results
Actual Temperature:	35.7
		1	2	3	4	5	6	7	8	9	10	11	12
	A	1139	1362	21244	20657	37700	36773	66477	68346	121644	120959	198808	197180	Lum
	B	294205	286652	361120	357564	509	149	179	241	389	400	581	564	Lum
N2	C	32586	34320	33226	35119	171	28	17	29	26	31	16	28	Lum
P3	D	44146	43877	43546	45698	83	26	14	13	10	8	8	11	Lum
P4	E	26662	25842	25912	27167	57	16	22	10	4	3	7	4	Lum
E2	F	64525	65586	64730	628	20	8	7	6	9	6	5	6	Lum
E3	G	46608	46958	47763	207	15	5	12	7	6	4	6	3	Lum
	H	114	131	118	27	8	6	8	3	3	6	4	4	Lum
		1139	0	1250.5		1250.5	0			0	0
		1362				20950.5	19700			19700	1.5625
		21244	1.5625	20950.5		37236.5	35986			35986	3.125
		20657				67411.5	66161			66161	6.25
		37700	3.125	37236.5		121302	120051			120051	12.5
		36773				197994	196744			196744	25
		66477	6.25	67411.5		290428	289178			289178	50
		68346				359342	358092
		121644	12.5	121302
		120959
		198808	25	197994
		197180
		294205	50	290428
		286652
		361120	100	359342
		357564
		y = 4E-10x2 + 4E-05x + 0.6191
		R² = 0.9987
		uM	AVR
N2	32586	2.34728	2.42931
	34320	2.46304
	33226	2.38973
	35119	2.5172
P3	44146	3.16449	3.17763
	43877	3.14426
	43546	3.11944
	45698	3.28234
P4	26662	1.96992	1.95374
	25842	1.9199
	25912	1.92415
	27167	2.001
E2	64525	4.86549	4.90431
	65586	4.96315
	64730	4.88429
E3	46608	3.35234	3.39131
	46958	3.37944
	47763	3.44214

## Sheet: ATP 12-11 first
Software Version	3.14.03
Experiment File Path:	C:\Users\Public\Documents\Experiments\ATP group 5 12.11.24.xpt
Protocol File Path:	C:\Users\Public\Documents\Protocols\Eden_Luminescence_DONOTEDIT.prt
Plate Number	Plate 1
Date	2024-12-11
Time	16:16:15
Reader Type:	Cytation1
Reader Serial Number:	23071313
Reading Type	Reader
Procedure Details
Plate Type	96 WELL PLATE (Use plate lid)
Eject plate on completion
Read	Luminescence Endpoint
	Full Plate
	Integration Time: 0:01.00 (MM:SS.ss)
	Filter Set 1 (Open)
	Emission: Hole
	Mirror: <none>, Gain: 135
	Read Speed: Normal, Delay: 100 msec
	Extended Dynamic Range
	Read Height: 7 mm
Results
Actual Temperature:	35.7
		1	2	3	4	5	6	7	8	9	10	11	12
	A	1348	1203	224	174	69661	65944	116429	122982	201833	199330	302271	297124	Lum
	B	384930	381396	588	50	220	223	343	417	563	631	832	780	Lum
p9	C	41084	41612	42189	74	19	22	27	36	30	47	32	31	Lum
p10	D	39813	38643	39380	81	14	13	10	6	15	11	16	14	Lum
p11	E	34799	35400	36085	78	8	9	10	8	8	4	8	7	Lum
e7	F	34626	35406	32265	66	9	5	2	2	3	7	8	2	Lum
e8	G	36803	36658	38512	83	9	3	8	5	5	5	6	2	Lum
n5	H	22154	22231	23020	60	14	4	3	5	2	2	4	6	Lum
	1348	1275.5		1275.5	blank				0	0
	1203
	224	199		67802.5	1.5625				66527	3.125
	174			119706	3.125	66527			118430	6.25
	69661	67802.5		200582	6.25	118430			199306	12.5
	65944			299698	12.5	199306			298422	25
	116429	119706		383163	25	298422			381888	50
	122982				50	381888
	201833	200582
	199330
	302271	299698
	297124
	384930	383163
	381396
		y = 4E-10x2 - 2E-05x + 1.5936
		R² = 0.9861
	ABS	uM ATP	AVR
P9	41084	1.44708	1.45428
	41612	1.45398
	42189	1.46178
P10	39813	1.43137	1.42525
	38643	1.41805
	39380	1.42631
P11	34799	1.38201	1.38721
	35400	1.38686
	36085	1.39275
E7	34626	1.38066	1.37743
	35406	1.38691
	32265	1.36471
E8	36803	1.39932	1.40464
	36658	1.39796
	38512	1.41663
N5	22154	1.34684	1.34622
	22231	1.34667
	23020	1.34517

## Sheet: ATP 12-11 second
Software Version	3.14.03
Experiment File Path:	C:\Users\User\Desktop\Meagan & Xavier\ATP\ATP content_11-Dec-2024.xpt
Protocol File Path:	C:\Users\Public\Documents\Protocols\Eden_Luminescence_DONOTEDIT.prt
Plate Number	Plate 1
Date	2024-12-11
Time	18:18:24
Reader Type:	Cytation1
Reader Serial Number:	23071313
Reading Type	Reader
Procedure Details
Plate Type	96 WELL PLATE (Use plate lid)
Eject plate on completion
Read	Luminescence Endpoint
	Full Plate
	Integration Time: 0:01.00 (MM:SS.ss)
	Filter Set 1 (Open)
	Emission: Hole
	Mirror: <none>, Gain: 135
	Read Speed: Normal, Delay: 100 msec
	Extended Dynamic Range
	Read Height: 7 mm
Results
Actual Temperature:	26.3
		1	2	3	4	5	6	7	8	9	10	11	12
	A	1215	1051	199	202	60581	62743	109476	110154	180690	183647	264361	268967	Lum
	B	332299	330424	460	49	178	206	343	350	496	622	773	647	Lum
	C	28477	28010	27569	53	21	17	17	22	25	27	31	21	Lum
	D	39437	38233	38693	88	12	14	8	8	10	10	16	11	Lum
	E	23150	22840	23478	65	15	4	6	4	4	7	9	4	Lum
	F	41878	40312	41395	70	10	9	6	4	6	6	4	2	Lum
	G	19482	18930	18566	37	10	4	7	4	7	3	3	3	Lum
	H	53	57	46	13	6	4	5	3	1	3	5	2	Lum
	1215	1133		1133	blank
	1051
	199	200.5			1.5625			0	0
	202			61662	3.125	60529		60529	3.125
	60581	61662		109815	6.25	108682		108682	6.25
	62743			182168	12.5	181036		181036	12.5
	109476	109815		266664	25	265531		265531	25
	110154			331362	50	330228		330228	50
	180690	182168
	183647
	264361	266664
	268967
	332299	331362
	330424
	y = 5E-10x2 - 4E-05x + 1.8284
	R² = 0.9793
	ABS	uM ATP
N6	28477	1.09479	1.10024
	28010	1.10028
	27569	1.10566
E9	39437	1.02856	1.02926
	38233	1.02996
	38693	1.02925
P12	23150	1.17036	1.17029
	22840	1.17563
	23478	1.16489
P13	41878	1.03016	1.02933
	40312	1.02845
	41395	1.02937
P14	19482	1.23889	1.24912
	18930	1.25037
	18566	1.25811

## Sheet: ATP 12-2 
Software Version	3.14.03							Mitochondria was compromised
Experiment File Path:	C:\Users\Public\Documents\Experiments\ATP group 3 12.2.24.xpt
Protocol File Path:	C:\Users\Public\Documents\Protocols\Eden_Luminescence_DONOTEDIT.prt
Plate Number	Plate 1
Date	2024-12-02
Time	18:32:39
Reader Type:	Cytation1
Reader Serial Number:	23071313
Reading Type	Reader
Procedure Details
Plate Type	96 WELL PLATE (Use plate lid)
Eject plate on completion
Read	Luminescence Endpoint
	Full Plate
	Integration Time: 0:01.00 (MM:SS.ss)
	Filter Set 1 (Open)
	Emission: Hole
	Mirror: <none>, Gain: 135
	Read Speed: Normal, Delay: 100 msec
	Extended Dynamic Range
	Read Height: 7 mm
Results
Actual Temperature:	35.9
		1	2	3	4	5	6	7	8	9	10	11	12
	A	322532	331699	275550	273478	195822	199618	122822	122643	68915	68517	38488	40239	Lum
	B	1496	1737	951	880	666	569	397	354	259	214	134	116	Lum
P5	C	35696	34682	34413	33578	82	32	26	21	16	19	13	6	Lum
P6	D	37417	36357	36059	35199	78	23	11	11	7	10	10	7	Lum
E4	E	35747	36401	35200	162	22	13	6	9	4	6	8	8	Lum
N3	F	36077	34947	34445	62	17	11	5	7	3	6	6	4	Lum
	G	81	90	94	18	10	5	7	6	5	5	9	10	Lum
	H	8	14	6	8	9	8	6	6	5	9	4	5	Lum

## Sheet: ATP 12-4 first
Software Version	3.14.03
Experiment File Path:	C:\Users\Public\Documents\Experiments\ATP group 4 12.4.24.xpt
Protocol File Path:	C:\Users\Public\Documents\Protocols\Eden_Luminescence_DONOTEDIT.prt
Plate Number	Plate 1
Date	2024-12-04
Time	14:04:55
Reader Type:	Cytation1
Reader Serial Number:	23071313
Reading Type	Reader
Procedure Details
Plate Type	96 WELL PLATE (Use plate lid)
Eject plate on completion
Read	Luminescence Endpoint
	Full Plate
	Integration Time: 0:01.00 (MM:SS.ss)
	Filter Set 1 (Open)
	Emission: Hole
	Mirror: <none>, Gain: 135
	Read Speed: Normal, Delay: 100 msec
	Extended Dynamic Range
	Read Height: 7 mm
Results
Actual Temperature:	35.8
		1	2	3	4	5	6	7	8	9	10	11	12
	A													Lum
	B			681	157	222	243	386	357	618	715	916	827	Lum
E5	C	45267	44667	43809	99	23	20	25	22	33	31	36	29	Lum
E6	D	47896	47623	49095	100	20	9	14	17	10	8	8	14	Lum
P7	E	44445	43258	45315	85	12	7	9	6	8	7	6	6	Lum
P8	F	40900	41785	42439	86	6	11	5	4	5	4	5	3	Lum
N4	G	39208	39663	40763	73	10	5	4	5	2	6	6	3	Lum
	H	88	116	95	19	8	7	6	4	6	4	2	3	Lum
						AVG
		1389	1210			1299.5	0		0	0
		37972	38711			38341.5	1.6875		37042	1.6875
		69392	71295			70343.5	3.375		69044	3.375
y = 4E-10x2 - 3E-05x + 2.1241		126623	128729			127676	6.75		126376	6.75
R² = 0.9754		210665	214117			212391	12.5		211092	12.5
		309232	320792			315012	25		313712	25
		384574	388753			386664	50		385364	50
	E5	45267	1.58573	1.5818		E5	1.6228	0.00411554	0.00237611
		44667	1.58215			E6	1.6486	0.0068286	0.0039425
		43809	1.57752			P7	1.62159	0.0055899	0.00322733
	E6	47896	1.60483	1.6076		P8	1.60984	0.00256828	0.0014828
		47623	1.60259			N4	1.60503	0.00162052	0.000935606
		49095	1.61538
	P7	44445	1.58089	1.58059		E	1.5947	0.015004	0.00612535
		43258	1.57486			P	1.57472	0.00752174	0.00307074
		45315	1.58603			N	1.56403	0.00162052	0.000935606
	P8	40900	1.56622	1.56884
		41785	1.56894
		42439	1.57136
	N4	39208	1.56277	1.56403
		39663	1.56347
		40763	1.56586

## Sheet: ATP 12-4 second
Software Version	3.14.03
Experiment File Path:	C:\Users\User\Desktop\Meagan & Xavier\ATP\ATP content_4-Dec-2024.xpt
Protocol File Path:	C:\Users\Public\Documents\Protocols\Eden_Luminescence_DONOTEDIT.prt
Plate Number	Plate 1
Date	2024-12-04
Time	16:47:44
Reader Type:	Cytation1
Reader Serial Number:	23071313
Reading Type	Reader
Procedure Details
Plate Type	96 WELL PLATE (Use plate lid)
Eject plate on completion
Read	Luminescence Endpoint
	Full Plate
	Integration Time: 0:01.00 (MM:SS.ss)
	Filter Set 1 (Open)
	Emission: Hole
	Mirror: <none>, Gain: 135
	Read Speed: Normal, Delay: 100 msec
	Extended Dynamic Range
	Read Height: 7 mm
Results
Actual Temperature:	35.8
		1	2	3	4	5	6	7	8	9	10	11	12
	A	1139	1088	36725	36564	68357	68793	123817	127630	211524	211815	187960	191550	Lum
	B	260690	263431	542	140	209	198	328	380	541				Lum
E7	C	28283	27595	27121	60	24	27	20	36	81				Lum
E8	D	34684	34935	35560	75	23	12	14	15	76				Lum
P9	E	15961	15746	15652	44	18	10	15	12	84				Lum
P10	F	16259	15968	15662	64	29	26	15	26	82				Lum
	G	721	753	515	453	273	263	175	153	122				Lum
	H													Lum
	1139	1113.5		1113.5			0	0
	1088			36644.5			36644.5	1.6875
	36725	36644.5		68575			68575	3.375
	36564			125724			125724	6.75
	68357	68575		211670			211670	12.5
	68793			189755			189755	25
	123817	125724		262060			262060	50
	127630
	211524	211670
	211815
	187960	189755
	191550
	260690	262060
	263431
y = 4E-10x2 - 3E-05x + 2.1241
R² = 0.9754
E7	28283	1.59558
	27595	1.60084
	27121	1.60469
E8	34684	1.56477
	34935	1.56423
	35560	1.56311
P9	15961	1.74717
	15746	1.75089
	15652	1.75253
P10	16259	1.74207
	15968	1.74705
	15662	1.75236

## Sheet: ALL DATA 
ALL Data
ATP Content
MALES																	FEMALES
2025-11-25				2025-12-04	Pt 1			2025-12-04	Pt 2								2025-11-26				2025-12-11	Pt 1			2025-12-11	Pt 2
Groups	ABS	uM ATP		Groups	ABS	uM ATP		Groups	ABS	uM ATP									uM ATP		Groups	ABS	uM ATP			ABS	uM ATP
N1	52074	1.15183		E5	45267	1.58573		E7	28283	1.59558							N2	32586	2.34728		P9	41084	1.44708		N6	28477	1.09479
	52355	1.15307			44667	1.58215			27595	1.60084								34320	2.46304			41612	1.45398			28010	1.10028
	52270	1.1527			43809	1.57752			27121	1.60469								33226	2.38973			42189	1.46178			27569	1.10566
	53650	1.15903		E6	47896	1.60483		E8	34684	1.56477								35119	2.5172		P10	39813	1.43137		E9	39437	1.02856
E1	77010	1.32409			47623	1.60259			34935	1.56423							P3	44146	3.16449			38643	1.41805			38233	1.02996
	79314	1.34629			49095	1.61538			35560	1.56311								43877	3.14426			39380	1.42631			38693	1.02925
	78429	1.33764		P7	44445	1.58089		P9	15961	1.74717								43546	3.11944		P11	34799	1.38201		P12	23150	1.17036
	82096	1.3745			43258	1.57486			15746	1.75089								45698	3.28234			35400	1.38686			22840	1.17563
P1	34177	1.10484			45315	1.58603			15652	1.75253							P4	26662	1.96992			36085	1.39275			23478	1.16489
	36776	1.10769		P8	40900	1.56622		P10	16259	1.74207								25842	1.9199		E7	34626	1.38066		P13	41878	1.03016
	34155	1.10483			41785	1.56894			15968	1.74705								25912	1.92415			35406	1.38691			40312	1.02845
	32622	1.10379			42439	1.57136			15662	1.75236								27167	2.001			32265	1.36471			41395	1.02937
P2	35486	1.10611		N4	39208	1.56277											E2	64525	4.86549		E8	36803	1.39932		P14	19482	1.23889
	36705	1.1076			39663	1.56347												65586	4.96315			36658	1.39796			18930	1.25037
	36919	1.10789			40763	1.56586												64730	4.88429			38512	1.41663			18566	1.25811
	37996	1.10949															E3	46608	3.35234		N5	22154	1.34684
																		46958	3.37944			22231	1.34667
																		47763	3.44214			23020	1.34517
NAÏVE					Pairfed					Ethanol							NAÏVE					Pairfed					Ethanol
N1	52074	1.15183	1.32982		P1	34177	1.10484	1.43963		E1	77010	1.32409	1.52775				N2	32586	2.34728	1.6155		P3	44146	3.16449	1.67969		E2	64525	4.86549	2.42139
	52355	1.15307				36776	1.10769				79314	1.34629						34320	2.46304				43877	3.14426				65586	4.96315
	52270	1.1527				34155	1.10483				78429	1.33764						33226	2.38973				43546	3.11944				64730	4.88429
	53650	1.15903				32622	1.10379				82096	1.3745					N5	22154	1.34684				45698	3.28234			E3	46608	3.35234
N4	39208	1.56277			P2	35486	1.10611			E5	45267	1.58573						22231	1.34667			P4	26662	1.96992				46958	3.37944
	39663	1.56347				36705	1.1076				44667	1.58215						23020	1.34517				25842	1.9199				47763	3.44214
	40763	1.56586				36919	1.10789				43809	1.57752					N6	28477	1.09479				25912	1.92415			E7	34626	1.38066
						37996	1.10949			E6	47896	1.60483						28010	1.10028				27167	2.001				35406	1.38691
					P7	44445	1.58089				47623	1.60259						27569	1.10566			P9	41084	1.44708				32265	1.36471
						43258	1.57486				49095	1.61538											41612	1.45398			E8	36803	1.39932
						45315	1.58603			E7	28283	1.59558											42189	1.46178				36658	1.39796
					P8	40900	1.56622				27595	1.60084										P10	39813	1.43137				38512	1.41663
						41785	1.56894				27121	1.60469											38643	1.41805			E9	39437	1.02856
						42439	1.57136			E8	34684	1.56477											39380	1.42631				38233	1.02996
					P9	15961	1.74717				34935	1.56423										P11	34799	1.38201				38693	1.02925
						15746	1.75089				35560	1.56311											35400	1.38686
						15652	1.75253																36085	1.39275
					P10	16259	1.74207															P12	23150	1.17036
						15968	1.74705																22840	1.17563
						15662	1.75236																23478	1.16489
SUMMARY Males																						P13	41878	1.03016
																							40312	1.02845
ATP content		SD	SEM																				41395	1.02937
Naïve	1.32982	0.219102	0.154928																			P14	19482	1.23889
Pairfed	1.43963	0.287512	0.117376																				18930	1.25037
Ethanol	1.52775	0.110111	0.0492432																				18566	1.25811
																	SUMMARY Females
																	ATP content		SD	SEM
																	Naïve	1.6155	0.598677	0.345646
																	Pairfed	1.67969	0.707198	0.250032
																	Ethanol	2.42139	1.54716	0.691912
SUMMARY Males				SUMMARY Females
ATP content		SD	SEM	ATP content		SD	SEM
Naïve	1.32982	0.219102	0.154928	Naïve	1.6155	0.598677	0.345646
Pairfed	1.43963	0.287512	0.117376	Pairfed	1.67969	0.707198	0.250032
Ethanol	1.52775	0.110111	0.0492432	Ethanol	2.42139	1.54716	0.691912
	Males	Females
Naïve	1.32982	1.6155
Pairfed	1.43963	1.67969
Ethanol	1.52775	2.42139
