# Supplementary material for: Female Cardioprotection in a Mouse Model of Alcohol-Associated Cardiomyopathy
Source: Cells. 2025 Oct 27;14(21):1682. doi: 10.3390/cells14211682 (PMC12607819; doi:10.3390/cells14211682)
Supplement: Supplementary file 1 [file cells-14-01682-s001.zip › TableS5_Ct value summary_Males PCR.xlsx]

## Sheet: Sheet1
col1a1
Group	Sample	Cq Mean 18S	Cq Mean TRAF3IP2	Del Ct	deldelCq	2^-(deldelcq)
Control	11	10.79	25.56	14.77	0.259849	0.835175
	12	11.55	26.31	14.76	0.249849	0.840984
	13	10.95	25.46	14.51	-0.000150918	1.0001
	14	11.43	25.61	14.18	-0.330151	1.25714
	15	11.78	26.12	14.34	-0.170151	1.12518
Ethanol	16	12.4	26.21	13.81	-0.700151	1.62467
	17	12.41	26.1	13.69	-0.820151	1.76559
	18	11.76	26.38	14.62	0.109849	0.926685
	19	12.13	26.52	14.39	-0.120151	1.08685
	20	11.33	26.12	14.79	0.279849	0.823677
col3a1
Group	Sample	Cq Mean 18S	Cq Mean TRAF3IP2	Del Ct	deldelCq	2^-(deldelcq)
Control	11	10.95	24.28	13.33	-0.247978	1.18754
	12	11.35	24.97	13.62	0.0420217	0.971293
	13	10.65	24.21	13.56	-0.0179783	1.01254
	14	11.05	24.44	13.39	-0.187978	1.13917
	15	10.9	24.9	14	0.422022	0.746378
Ethanol	16	11.39	25.83	14.44	0.862022	0.550181
	17	10.87	25.86	14.99	1.41202	0.375785
	18	11.06	25.86	14.8	1.22202	0.428682
	19	11.07	26.04	14.97	1.39202	0.38103
	20	10.51	25.28	14.77	1.19202	0.437689
il1b
Group	Sample	Cq Mean 18S	Cq Mean TRAF3IP2	Del Ct	deldelCq	2^-(deldelcq)
Control	11	10.71	31.95	21.24	-0.464622	1.37996
	12	11.4	32.75	21.35	-0.354622	1.27865
	13	10.77	31.38	20.61	-1.09462	2.13557
	14	10.43	32.77	22.34	0.635378	0.643772
	15	10.66	33.73	23.07	1.36538	0.388133
Ethanol	16	11.39	30.64	19.25	-2.45462	5.4817
	17	11.45	30.85	19.4	-2.30462	4.94038
	18	11.11	30.48	19.37	-2.33462	5.04419
	19	11	31.24	20.24	-1.46462	2.75991
	20	10.66	31.97	21.31	-0.394622	1.3146
il6
Group	Sample	Cq Mean 18S	Cq Mean TRAF3IP2	Del Ct	deldelCq	2^-(deldelcq)
Control	11	10.83	34.41	23.58	-0.46082	1.37632
	12	11.63	36.34	24.71	0.66918	0.628864
	13	10.79	32.58	21.79	-2.25082	4.75953
	14	10.91	36.13	25.22	1.17918	0.441602
	15	10.69	35.77	25.08	1.03918	0.486604
Ethanol	16	11.65	32.79	21.14	-2.90082	7.46851
	17	11.06	33.22	22.16	-1.88082	3.68284
	18	11.06	33.75	22.69	-1.35082	2.55057
	19	11.66	33.33	21.67	-2.37082	5.17235
	20	10.75	33.65	22.9	-1.14082	2.20506
il10
Group	Sample	Cq Mean 18S	Cq Mean TRAF3IP2	Del Ct	deldelCq	2^-(deldelcq)
Control	11	11.26	37.44	26.18	-0.0773503	1.05508
	12	11.71	38.93	27.22	0.96265	0.513114
	13	11.14	36.19	25.05	-1.20735	2.30913
	14	11.24	37.04	25.8	-0.45735	1.37302
	15	10.9	38	27.1	0.84265	0.557618
Ethanol	16	11.79	38.42	26.63	0.37265	0.772363
	17	11.5	36.2	24.7	-1.55735	2.94313
	18	11.62	32.87	21.25	-5.00735	32.1635	Outlier
	19	11.75	36.65	24.9	-1.35735	2.56214
	20	11.23	37.99	26.76	0.50265	0.705809
larp6
Group	Sample	Cq Mean 18S	Cq Mean TRAF3IP2	Del Ct	deldelCq	2^-(deldelcq)
Control	11	10.17	37.02	26.85	0.126528	0.916033
	12	11.25	36.84	25.59	-1.13347	2.19386
	13	10.74	37.63	26.89	0.166528	0.890984
	14	10.32	37.45	27.13	0.406528	0.754437
	15	10.48	37.67	27.19	0.466528	0.723704
Ethanol	16	11.35	37.59	26.24	-0.483472	1.3981
	17	10.85	36.95	26.1	-0.623472	1.54058
	18	10.94	37.66	26.72	-0.0034716	1.00241
	19	10.96	35.74	24.78	-1.94347	3.8463
	20	10.55	35.36	24.81	-1.91347	3.76715
