# Supplementary material for: Female Cardioprotection in a Mouse Model of Alcohol-Associated Cardiomyopathy
Source: Cells. 2025 Oct 27;14(21):1682. doi: 10.3390/cells14211682 (PMC12607819; doi:10.3390/cells14211682)
Supplement: Supplementary file 1 [file cells-14-01682-s001.zip › TableS6_Ct value summary_Female PCR.xlsx]

## Sheet: Sheet1
col1a1
Group	Sample	18S rRNA Ct	Col1A1 Ct	del Ct	deldelct	2^-(deldelcq)
Control	1	13.48	26.94	13.46	0.0698302	0.95275
	2	13.92	27.63	13.71	0.31983	0.801164
	3	13.38	26.82	13.44	0.0498302	0.96605
	4	13.43	26.46	13.03	-0.36017	1.28358
	5	13.37	26.69	13.32	-0.0701698	1.04984
Ethanol	6	13.05	26.48	13.43	-0.0480747	1.03388
	7	12.95	26.35	13.4	-0.0780747	1.05561
	8	13.24	26.36	13.12	-0.358075	1.28171
	9	12.78	26.51	13.73	0.251925	0.839775
	10	13.02	26.74	13.72	0.241925	0.845616
col3a1
Group	Sample	18S rRNA Ct	Col3A1 Ct	del Ct	deldelct	2^-(deldelcq)
Control	1	13.48	26.76	13.28	0.178938	0.883353
	2	13.92	27.2	13.28	0.178938	0.883353
	3	13.38	26.26	12.88	-0.221062	1.16559
	4	13.43	26.49	13.06	-0.0410619	1.02887
	5	13.37	26.38	13.01	-0.0910619	1.06515
Ethanol	6	13.05	26.39	13.34	-0.149336	1.10906
	7	12.95	26.29	13.34	-0.149336	1.10906
	8	13.24	26.4	13.16	-0.329336	1.25643
	9	12.78	26.56	13.78	0.290664	0.817526
	10	13.02	26.86	13.84	0.350664	0.784223
il1b
Group	Sample	18S rRNA	IL-1b	del Ct	deldelct	2^-(deldelcq)
Control	1	13.8	32.46	18.66	0.627635	0.647237
	2	14.07	32.2	18.13	0.0976347	0.934564
	3	13.47	31.03	17.56	-0.472365	1.38738
	4	13.39	31.36	17.97	-0.0623653	1.04418
	5	13.41	31.27	17.86	-0.172365	1.1269
Ethanol	6	12.65	31.4	18.75	0.0331869	0.977259
	7	12.85	30.9	18.05	-0.666813	1.58756
	8	13	32.82	19.82	1.10319	0.465487
	9	12.58	31.11	18.53	-0.186813	1.13825
	10	12.96	31.44	18.48	-0.236813	1.17839
il6
Group	Sample	18S rRNA	IL-6	del Ct	deldelct	2^-(deldelcq)
Control	1	13.8	35.55	21.75	0.34945	0.784883
	2	14.07	34.66	20.59	-0.81055	1.75388
	3	13.47	34.59	21.12	-0.28055	1.21466
	4	13.39	35.18	21.79	0.38945	0.76342
	5	13.41	35.19	21.78	0.37945	0.76873
Ethanol	6	12.65	33.33	20.68	-0.282161	1.21602
	7	12.85	34.07	21.22	0.257839	0.83634
	8	13	34.59	21.59	0.627839	0.647145
	9	12.58	33.47	20.89	-0.0721615	1.05129
	10	12.96	33.41	20.45	-0.512161	1.42619
il10
Group	Sample	18S rRNA	IL-10	del Ct	deldelct	2^-(deldelcq)
Control	1	14.05	38.52	24.47	0.00670088	0.995366
	2	14.33	38.99	24.66	0.196701	0.872544
	3	13.8	38.12	24.32	-0.143299	1.10443
	4	13.97	38.17	24.2	-0.263299	1.20022
	5	13.54	38.21	24.67	0.206701	0.866516
Ethanol	6	13.62	37.22	23.6	-0.867662	1.8247
	7	13.39	38.76	25.37	0.902338	0.535019
	8	13.48	37.54	24.06	-0.407662	1.32653
	9	12.85	37.19	24.34	-0.127662	1.09252
	10	13.55	38.56	25.01	0.542338	0.686657
larp6
Group	Sample	18S rRNA	LARP6	del Ct	deldelct	2^-(deldelcq)
Control	1	13.27	38.34	25.07	-0.0164413	1.01146
	2	13.67	38.45	24.78	-0.306441	1.23665
	3	13.05	38.63	25.58	0.493559	0.710271
	4	13.19	38.05	24.86	-0.226441	1.16995
	5	13.19	38.34	25.15	0.0635587	0.956901
Ethanol	6	12.93	38.51	25.58	0.540046	0.687749
	7	12.83	38.04	25.21	0.170046	0.888814
	8	12.92	37.67	24.75	-0.289954	1.2226
	9	12.55	37.5	24.95	-0.0899537	1.06434
	10	12.85	37.57	24.72	-0.319954	1.24829
